# Supplementary material for: Mitochondrial haplotype diversity in the tortoise species Testudo graeca from North Africa and the Middle East
Source: BMC Evol Biol. 2005 Apr 18;5:29. doi: 10.1186/1471-2148-5-29 (PMC1097724; doi:10.1186/1471-2148-5-29)
Supplement: Additional File 1 — Testudo graeca mitochondrial nucleotide alignments Nucleotide sequences of Testudo graeca mitochondrial D-loop and 12S fragments [file 1471-2148-5-29-S1.txt]

Testudo graeca mitochondrial D-loop fragment 
TGKL      ATCCCCGACCCCCAAAGCCGGGATTTTCATTAAACTATCTTCTGATAGTTACACTTA-ACACCTCTCCCGTGCCCAACAGAGAAATTTCCATATGTCCCCCCTATGTATTATAGTACATACATTTTTTTACCACTAGCATATCACCAGTAATATTACTGCTTAATTTTATTAAAGACATATTAAATAAGGTTATAATATAAATTCTTGAGGTATAAAAATTATTCAGGTAATATTAAATTAATGGTTTAAGGACATAAACTTAAATTCCTGTTTAACACCATGAATGTGGTCACAGTATTGGGTTATTTCTTAATCTACCTAATCACGAGAAATAAGCAACCCTTGTAAGTAAGATACTAAATTACCAGTTTCAGGCCCATTGTAATGATGGCGTACATAACTGATCTATT
TGG703888 ATCCCCGACCCCCAAAGCCGGGATTTTCATTAAACTATCTTCTGATAGTTACACTTA-ACACCTCTCCCGTGCCCAACAGAGAAATTTCCATATGTCCCCCCTATGTATTATAGTACATACATTTTTTTACCACTAGCATATCACCAGTAATATTACTGCTTAATTTTATTAAAGACATATTAAATAAGGTTATAATATAAATTCTTGAGGTATAAAAATTATTCAGGTAATATTAAATTAATGGTTTAAGGACATAAACTTAAATTCCTGTTTAACACCATGAATGTGGTCACAGTATTGGGTTATTTCTTAATCTACCTAATCACGAGAAATAAGCAACCCTTGTAAGTAAGATACTAAATTACCAGTTTCAGGCCCATTGTAATGATGGCGTACATAACTGATCTATT
TGG704089 ATCCCCGACCCCCAAAGCCGGGATTTTCATTAAACTATCTTCTGATAGTTACACTTA-ACACCTCTCCCGTGCCCAACAGAGAAATTTCCATATGTCCCCCCTATGTATTATAGTACATACATTTTTTTACCACTAGCATATCACCAGTAATATTACTGCTTAATTTTATTAAAGACATATTAAATAAGGTTATAATATAAATTCTTGAGGTATAAAAATTATTCAGGTAATATTAAATTAATGGTTTAAGGACATAAACTTAAATTCCTGTTTAACACCATGAATGTGGTCACAGTATTGGGTTATTTCTTAATCTACCTAATCACGAGAAATAAGCAACCCTTGTAAGTAAGATACTAAATTACCAGTTTCAGGCCCATTGTAATGATGGCGTACATAACTGATCTATT
SNA1      ATCCCCGACCCCCAAAGCCGGGATTTTCATTAAACTATCTTCTGATAGTTACACTTA-ACACCTCTCCCGTGCCCAACAGAGAAATTTCCATATGTCCCCCCTATGTATTATAGTACATACATTTTTTTACCACTAGCATATCACCAGTAATATTACTGCTTAATTTTATTAAAGACATATTAAATAAGGTTATAATATAAATTCTTGAGGTATAAAAATTATTCAGGTAATATTAAATTAATGGTTTAAGGACATAGACTTAAATTCCTGTTTAACACCATGAATGTGGTCACAGTATTGGGTTATTTCTTAATCTACCTAATCACGAGAAATAAGCAACCCTTGTAAGTAAGATACTAAATTACCAGTTTCAGGCCCATTGTAATGATGGCGTACATAACTGATCTATT
GG0042    ATCCCCGACCCCCAAAGCCGGGATTTTCATTAAACTATCTTCTGATAGACACACTTA-ACACCTCTCCCGTGCCCAACAGAGAAATTTCCATATGTCCTCCCTATGTATTATAGTACATACATTTTTTTACCACTAGCATATCACCAGTAATATTACTGCTTAATTTTATTAAAGACATATTAAATAAGGTTATAATATAAATTCTTGAGGTATAAAAATTATTCAGGTAATATTGAATTAATGGTTTAAGGACATAAACTTAAATTCCTGTTTAACACCATGAATGTGGTCACAGTATTGGGTTATTTCTTAATCTACCTAATCACGAGAAATAAGCAACCCTTGTAAGTAAGATACTAAATTACCAGTTTCAGGCCCATTGTAATGATGGCGTACATAACTGATCTATT
TGG0043   ATCCCCGACCCCCAAAGCCGGGATTTTCATTAAACTATCTTCTGATAGACACACTTA-ACACCTCTCCCGTGCCCAACAGAGAAATTTCCATATGTCCTCCCTATGTATTATAGTACATACATTTTTTTACCACTAGCATATCACCAGTAATATTACTGCTTAATTTTATTAAAGACATATTAAATAAGGTTATAATATAAATTCTTGAGGTATAAAAATTATTCAGGTAATATTGAATTAATGGTTTAAGGACATAAACTTAAATTCCTGTTTAACACCATGAATGTGGTCACAGTATTGGGTTATTTCTTAATCTACCTAATCACGAGAAATAAGCAACCCTTGTAAGTAAGATACTAAATTACCAGTTTCAGGCCCATTGTAATGATGGCGTACATAACTGATCTATT
TGG0041   ATCCCCGACCCCCAAAGCCGGGATTTTCATTAAACTATCTTCTGATAGACACACTTA-ACACCTCTCCCGTGCCCAACAGAGAAATTTCCATATGTCCTCCCTATGTATTATAGTACATACATTTTTTTACCACTAGCATATCACCAGTAATATTACTGCTTAATTTTATTAAAGACATATTAAATAAGGTTATAATATAAATTCTTGAGGTATAAAAATTATTCAGGTAATATTGAATTAATGGTTTAAGGACATAAACTTAAATTCCTGTTTAACACCATGAATGTGGTCACAGTATTGGGTTATTTCTTAATCTACCTAATCACGAGAAATAAGCAACCCTTGTAAGTAAGATACTAAATTACCAGTTTCAGGCCCATTGTAATGATGGCGTACATAACTGATCTATT
A2SN      ATCCCCGACCCCCAAAGCCGGGATTTTCATTAAACTATCTTCTGATAGACACACTTA-ACACCTCTCCCGTGCCCAACAGAGAAATTTCCATATGTCCTCCCTATGTATTATAGTACATACATTTTTTTACCACTAGCATATCACCAGTAATATTACTGCTTAATTTTATTAAAGACATATTAAATAAGGTTATAATATAAATTCTTGAGGTATAAAAATTATTCAGGTAATATTGAATTAATGGTTTAAGGACATAAACTTAAATTCCTGTTTAACACCATGAATGTGGTCACAGTATTGGGTTATTTCTTAATCTACCTAATCACGAGAGATAAGCAACCCTTGTAAGTAAGATACTAAATTACCAGTTTCAGGCCCATTGTAATGATGGCGTACATAACTGATCTATT
TGGLY1    ATCCCCGACCCCCAAAGCCGGGATTTTCATTAAACTATCTTCTGATAGACACACTTA-ACACCTCTCCCGTGCCCAACAGAGAAATTTCCATATGTCCCCCCTATGTATTATAGTACATACATTTTTTTACCACTAGCATATCACCAGTAATATTACTGCTTAATTTTATTAAAAACATATTAAATAAGGTTATAATATAAATTCTTGAGGTATAAAAATTATTCAGGTAATATTAAATTAATGATTTAAGGACATAAACTTAAATTCCTGTTTAACACCATGAATGTGGTCACAGTATTGGGTTATTTCTTGATCTACCTAATCACGAGAAATAAGCAACCCTTGTAAGTAAGATACTAAATTACCAGTTTCAGGCCCATTGTAATGATGGCGTACATAACTGATCTATT
TGLKX     ATCCCCGACCCCCAAAGCCGGGATTTTCATTAAACTATCTTCTGATAGACACACTTA-ACACCTCTCCCGTGCCCAACAGAGAAATTTCCATATGTCCCCCCTATGTATTATAGTACATACATTTTTTTACCACTAGCATATCACCAGTAATATTACTGCTTAATTTTATTAAAAACATATTAAATAAGGTTATAATATAAATTCTTGAGGTATAAAAATTATTCAGGTAATATTAAATTAATGATTTAAGGACATAAACTTAAATTCCTGTTTAACACCATGAATGTGGTCACAGTATTGGGTTATTTCTTGATCTACCTAATCACGAGAAATAAGCAACCCTTGTAAGTAAGATACTAAATTACCAGTTTCAGGCCCATTGTAATGATGGCGTACATAACTGATCTATT
TGLM1     ATCCCCGACCCCCAAAGCCGGGATTTTCATTAAACTATCTTCTGATAGACACACTTA-ACACCTCTCCCGTGCCCAACAGAGAAATTTCCATATGTCCCCCCTATGTATTATAGTACATACATTTTTTTACCACTAGCATATCACCAGTAATATTACTGCTTAATTTTATTAAAGACATATTAAATAAGGTTATAATATAAATTCTTGAGGTATAAAAATTATTCAGGTAATATTAAATTAATGATTTAAGGACATAAACTTAAATTCCTGTTTAACACCATGAATGTGGTCACAGTATTGGGTTATTTCTTAATCTACCTAATCACGAGAAATAAGCAACCCTTGTAAGTAAGATACTAAATTACCAGTTTCAAGCCCATTGTAATGATGGCGTACATAACTGATCTATT
TGLM2     ATCCCCGACCCCCAAAGCCGGGATTTTCATTAAACTATCTTCTGATAGACACACTTA-ACACCTCTCCCGTGCCCAACAGAGAAATTTCCATATGTCCCCCCTATGTATTATAGTACATACATTTTTTTACCACTAGCATATCACCAGTAATATTACTGCTTAATTTTATTAAAGACATATTAAATAAGGTTATAATATAAATTCTTGAGGTATAAAAATTATTCAGGTAATATTAAATTAATGATTTAAGGACATAAACTTAAATTCCTGTTTAACACCATGAATGTGGTCACAGTATTGGGTTATTTCTTAATCTACCTAATCACGAGAAATAAGCAACCCTTGTAAGTAAGATACTAAATTACCAGTTTCAAGCCCATTGTAATGATGGCGTACATAACTGATCTATT
703157    ATCCCCGACCCCCAAAGCCGGGATTTTCATTAAACTATCTTCTGATAGACACACTTA-ACACCTCTCCCGTGCCCAACAGAGAAATTTCCATATGTCCCCCCTATGTATTATAGTACATACATTTTTTTACCACTAGCATATCACCAGTAATATTACTGCTTAATTTTATTAAAGACATATTAAATAAGGTTATAATATAAATTCTTGAGGTATAAAAATTATTCAGGTAATATTAAATTAATGATTTAAGGACATAAACTTAAATTCCTGTTTAACACCATGAATGTGGTCACAGTATTGGGTTATTTCTTAATCTACCTAATCACGAGAAATAAGCAACCCTTGTAAGTAAGATACTAAATTACCAGTTTCAAGCCCATTGTAATGATGGCGTACATAACTGATCTATT
TGTURBO   ATCCCCGACCCCCAAAGCCGGGATTTTCATTAAACTATCTTCTGATAGACACACTTA-ACACCTCTCCCGTGCCCAACAGAGAAATTTCCATATGTCCCCCCTATGTATTATAGTACATACATTTTTTTACCACTAGCATATCACCAGTAATATTACTGCTTAATTTTATTAAAGACATATTAAATAAGGTTATAATATAAATTCTTGAGGTATAAAAATTATTCAGGTAATATTAAATTAATGATTTAAGGACATAAACTTAAATTCCTGTTTAACACCATGAATGTGGTCACAGTATTGGGTTATTTCTTAATCTACCTAATCACGAGAAATAAGCAACCCTTGTAAGTAAGATACTAAATTACCAGTTTCAAGCCCATTGTAATGATGGCGTACATAACTGATCTATT
TGRW2     ATCCCCGACCCCCAAAGCCGGGATTTTCATTAAACTATCTTCTGATAGACACACTTA-ACACCTCTCCCGTGCCCAACAGAGAAATTTCCATATGTCCCCCCTATGTATTATCGTACATACATTTTTTTACCACTAGCATATCACCAGTAATATTACTGCTTAATTTTATTAAAGACATATTAAATAAGGTTATAATATAAATTCTTAAGGTATAAAAATTATTCAGGTAATATTGAATTAATGATTTAAGGACATAAACTTAAATTCCTGTTTAACACCATGAATGTGGTCACAGTATTGGGTTATTTCTTAATTTACCTAATCACGAGAAATAAGCAACCCTTGTAAGTAAGATACTAAATTACCAGTTTCAGGTCCATTGTAATGATGGCGTACATAACTGATCTATT
703837    ATCCCCGACCCCCAAAGCCGGGATTTTCATTAAACTATCTTCTGATAGACACACTTA-ACACCTCTCCCGTGCCCAACAGAGAAATTTCCATATGTCCCCCCTATGTATTATCGTACATACATTTTTTTACCACTAGCATATCACCAGTAATATTACTGCTTAATTTTACTAAAGACATATTAAATAAGGTTGTAATATAAATTCTTAAGGTATAAAAATTATTCAGGTAATATTGAATTAATGGTTTAAGGACATAAACTTAAATTCCTGTTTAACACCATGAATGTGGTCACAGTATTGGGTTATTTCTTAATTTACCTAGTCACGAGAAATAAGCAACCCTTGTAAGTAAGATACTAAATTACCAGTTTCAGGCCCATTGTAATGATGGCGTACATAACTGATCTATT
F1621     ATCCCCGACCCCCAAAGCCGGGATTTTCATTAAACTATCTTCTGATAGACACACTTATACACCTCTCCCGTGCCCAACAGAGAAATTTCCATATGTCCCCCCTATGTATTATCGTACATACATTTTTTTACCACTAGCATATCACCAGTAATATTACTGCTTAATTTTATTAAAGACATATTAAATAAGGTTATAATATAAATTCTTGAGGTATAAAAATTATTCAGGTAATATTGAATTAATGATTTAAGGACATAAACTTAAATTCCTGTTTAACACCATGAATGTGGTCACAGTATTGGGTTATTTCTTAATTTACCTAATCACGAGAAATAAGCAACCCTTGTAAGTAAGATACTAAATTACCAGTTTCAAGCCCATTGTAATGATGGCGTACATAACTGATCTATT
HZTGIAN   ATCCCCGACCCCCAAAGCCGGGATTTTCATTAAACTATCTTCTGATAGACACACTTA-ACACCTCTCCCGTGCCCAACAGAGAAATTTCCATATGTCCCCCCTATGTATTATCGTACATACATTTTTTTACCACTAGCATATCACCAGTAATATTACTGCTTAATTTTATTAAAGACATATTAAATAAGGTTATAATATAAATTCTTGAGGTATAAAAATTATTCAGGTAATATTGAATTAATGATTTAAGGACATAAACTTAAATTCCTGTTTAACACCATGAATGTGGTCACGGTATTGGGTTATTTCTTAATTTACCTAATCACGAGAAATAAGCAACCCTTGTAAGTAAGATACTAAATTACCAGTTTCAAGCCCATTGTAATGATGGCGTACATAACTGATCTATT
TGRW5     ATCCCCGACCCCCAAAGCCGGGATTTTCATTAAACTATCTTCTGATAGACACACTTA-ACACCTCTCCCGTGCCCAACAGAGAAATTTCCATATGTCCCCCCTATGTATTATCGTACATACATTTTTTTACCACTAGCATATCACCAGTAATATTACTGCTTAATTTTATTAAAGACATATTAAATAAGGTTATAATATAAATTCTTGAGGTATAAAAATTATTCAGGTAATATTGAATTAATGATTTAAGGACATAAACTTAAATTCCTGTTTAACACCATGAATGTGGTCACGGTATTGGGTTATTTCTTAATTTACCTAATCACGAGAAATAAGCAACCCTTGTAAGTAAGATACTAAATTACCAGTTTCAGGTCCATTGTAATGATGGCGTACATAACTGATCTATT
TGRW4     ATCCCCGACCCCCAAAGCCGGGATTTTCATTAAACTATCTTCTGATAGACACACTTA-ACACCTCTCCCGTGCCCAACAGAGAAATTTCCATATGTCCCCCCTATGTATTATCGTACATACATTTTTTTACCACTAGCATATCACCAGTAATATTACTGCTTAATTTTATTAAAGACATATTAAATAAGGTTATAATATAAATTCTTGAGGTATAAAAATTATTCAGGTAATATTGAATTAATGATTTAAGGACATAAACTTAAATTCCTGTTTAACACCATGAATGTGGTCACGGTATTGGGTTATTTCTTAATTTACCTAATCACGAGAAATAAGCAACCCTTGTAAGTAAGATACTAAATTACCAGTTTCAAGTCCATTGTAATGATGGCGTACATAACTGATCTATT
TGRW1     ATCCCCGACCCCCAAAGCCGGGATTTTCATTAAACTATCTTCTGATAGACACACTTA-ACACCTCTCCCGTGCCCAACAGAGAAATTTCCATATGTCCCCCCTATGTATTATCGTACATACATTTTTTTACCACTAGCATATCACCAGTAATATTACTGCTTAATTTTATTAAAGACATATTAAATAAGGTTATAATATAAATTCTTGAGGTATAAAAATTATTCAGGTAATATTGAATTAATGATTTAAGGACATAAACTTAAATTCCTGTTTAACACCATGAATGTGGTCACGGTATTGGGTTATTTCTTAATTTACCTAATCACGAGAAATAAGCAACCCTTGTAAGTAAGATACTAAATTACCAGTTTCAAGTCCATTGTAATGATGGCGTACATAACTGATCTATT
TGRW3     ATCCCCGACCCCCAAAGCCGGGATTTTCATTAAACTATCTTCTGATAGACACACTTA-ACACCTCTCCCGTGCCCAACAGAGAAATTTCCATATGTCCCCCCTATGTATTATCGTACATACATTTTTTTACCACTAGCATATCACCAGTAATATTACTGCTTAATTTTATTAAAGACATATTAAATAAGGTTATAATATATATTCTTGAGGTATAAAAATTATTCAGGTAATATTGAATTAATGATTTAAGGACATAAACTTAAATTCCTGTTTAACACCATGAATGTGGTCACGGTATTGGGTTATTTCTTAATTTACCTAATCACGAGAAATAAGCAACCCTTGTAAGTAAGATACTAAATTACCAGTTTCAAGTCCATTGTAATGATGGCGTACATAACTGATCTATT


Testudo graeca mitochondrial 12S fragment
TGKL      GCTTAGCC?TAAACCCAGATATTTATTATACAAAAATATCCGCCAGAGAACTACGAGCAAAACGCTTAAAACTCTAAGGACTTGACGGTACCTTAAACCCCCTAGAGGAGCCTGTTCTATAATCGATAATCCACGATCCACCTCACCATCTCTTGCCAATACCGCCTATATACCGCCGTCCCAAGCCTACCCTGTGAAGGATACAAAAGTAAGCAAAATAGTACAACAACTAATAAGTCAGGTCAAGGTGTAGCTTACTGAGATGGAAGAAATGGGCTACATTTTCTAAACTAGAAATTATTTCACGGAAAGAACTATGAAACAAGTTCTACAAGCAGGATTTAGCAGTAAATAGGGATCAGAATACCTAATTTAAGCCGGCCCTAAGGTACGT
TGG703888 GCTTAGCCATAAACCCAGATATTTATTATACAAAAATATCCGCCAGAGAACTACGAGCAAAACGCTTAAAACTCTAAGGACTTGACGGTACCTTAAACCCCCTAGAGGAGCCTGTTCTATAATCGATAATCCACGATCCACCTCACCATCTCTTGCCAATACCGCCTATATACCGCCGTCCCAAGCCTACCCTGTGAAGGATACAAAAGTAAGCAAAATAGTACAACAACTAATAAGTCAGGTCAAGGTGTAGCTTACTGAGATGGAAGAAATGGGCTACATTTTCTAAACTAGAAATTATTTCACGGAAAGAACTATGAAACAAGTTCTACAAGCAGGATTTAGCAGTAAATAGGGATCAGAATACCTAATTTAAGCCGGCCCTAAGGTACGT
TGG704089 GCTTAGCCATAAACCCAGATATTTATTATACAAAAATATCCGCCAGAGAACTACGAGCAAAACGCTTAAAACTCTAAGGACTTGACGGTACCTTAAACCCCCTAGAGGAGCCTGTTCTATAATCGATAATCCACGATCCACCTCACCATCTCTTGCCAATACCGCCTATATACCGCCGTCCCAAGCCTACCCTGTGAAGGATACAAAAGTAAGCAAAATAGTACAACAACTAATAAGTCAGGTCAAGGTGTAGCTTACTGAGATGGAAGAAATGGGCTACATTTTCTAAACTAGAAATTATTTCACGGAAAGAACTATGAAACAAGTTCTACAAGCAGGATTTAGCAGTAAATAGGGATCAGAATACCTAATTTAAGCCGGCCCTAAGGTACGT
SNA1      GCTTAGCCATAAACCCAGATATTTATTATACAAAAATATCCGCCAGAGAACTACGAGCAAAACGCTTAAAACTCTAAGGACTTGACGGTACCTTAAACCCCCTAGAGGAGCCTGTTCTATAATCGATAATCCACGATCCACCTCACCATCTCTTGCCAATACCGCCTATATACCGCCGTCCCAAGCCTACCCTGTGAAGGATACAAAAGTAAGCAAAATAGTACAACAACTAATAAGTCAGGTCAAGGTGTAGCTTACTGAGATGGAAGAAATGGGCTACATTTTCTAAACTAGAAATTATTTCACGGAAAGAACTATGAAACAAGTTCTACAAGCAGGATTTAGCAGTAAATAGGGATCAGAATACCTAATTTAAGCCGGCCCTAAGGTACGT
GG0042    GCtTAGCCaTAAACCCAGATATTTATTATACAAAAATATCcGCCAGAGAACTACGAGCAAAACGCTTAAAACTCTAAGGACTTGACGGTACCTTAAACCCCCTAGAGGAGCCTGTTCTATAATCGATAATCCACGATCCACCTCACCATCTCTTGCCAATACCGCCTATATACCGCCGTCCCCAGCCTACCCTGTGAAGGATACAAAAGTAAGCAAAATAGTACAACAACTAATAAGTCAGGTCAAGGTGTAGCTTACTGAGATGGAAGAAATGGGCTACATTTTCTAAACTAGAAATTATTTCACGGAAAGAACTATGAAACAAGTTCTACAAGCAGGATTTAGCAGTAAATAGGGATCAGAATACCTAATTTAAGCCGGCCCTAAGGTACGT
TGG0043   GCTTAGCCaTAAACCCAGATATTTATTATACAAAAATATCCGCCAGAGAACTACGAGCAAAACGCTTAAAACTCTAAGGACTTGACGGTACCTTAAACCCCCTAGAGGAGCCTGTTCTATAATCGATAATCCACGATCCACCTCACCATCTCTTGCCAATACCGCCTATATACCGCCGTCCCCAGCCTACCCTGTGAAGGATACAAAAGTAAGCAAAATAGTACAACAACTAATAAGTCAGGTCAAGGTGTAGCTTACTGAGATGGAAGAAATGGGCTACATTTTCTAAACTAGAAATTATTTCACGGAAAGAACTATGAAACAAGTTCTACAAGCAGGATTTAGCAGTAAATAGGGATCAGAATACCTAATTTAAGCCGGCCCTAAGGTACGT
TGG0041   GCTTAGCCaTAAACCCAGATATTTATTATACAAAAATATCCGCCAGAGAACTACGAGCAAAACGCTTAAAACTCTAAGGACTTGACGGTACCTTAAACCCCCTAGAGGAGCCTGTTCTATAATCGATAATCCACGATCCACCTCACCATCTCTTGCCAATACCGCCTATATACCGCCGTCCCCAGCCTACCCTGTGAAGGATACAAAAGTAAGCAAAATAGTACAACAACTAATAAGTCAGGTCAAGGTGTAGCTTACTGAGATGGAAGAAATGGGCTACATTTTCTAAACTAGAAATTATTTCACGGAAAGAACTATGAAACAAGTTCTACAAGCAGGATTTAGCAGTAAATAGGGATCAGAATACCTAATTTAAGCCGGCCCTAAGGTACGT
A2SN      GCTTAGCCATAAACCCAGATATTTATTATACAAAAATATCCGCCAGAGAACTACGAGCAAAACGCTTAAAACTCTAAGGACTTGACGGTACCTTAAACCCCCTAGAGGAGCCTGTTCTATAATCGATAATCCACGATCCACCTCACCATCTCTTGCCAATACCGCCTATATACCGCCGTCCCCAGCCTACCCTGTGAAGGATACAAAAGTAAGCAAAATAGTACAACAACTAATAAGTCAGGTCAAGGTGTAGCTTACTGAGATGGAAGAAATGGGCTACATTTTCTAAACTAGAAATTATTTCACGGAAAGAACTATGAAACAAGTTCTACAAGCAGGATTTAGCAGTAAATAGGGATCAGAATACCTAATTTAAGCCGGCCCTAAGGTACGT
TGGLY1    GCTTAGCC?TAAACCCAGATATTTATTATACAAAAATATCCGCCAGAGAACTACGAGCAAAACGCTTAAAACTCTAAGGACTTGACGGTACCTTAAACCCCCTAGAGGAGCCTGTTCTATAATCGATAATCCACGATCCACCTCACCATCTCTTGCCAATACCGCCTATATACCGCCGTCCCCAGCCTACCCTGTGAAGGATACAAAAGTAAGCAAAATAGTATAACAACTAATAAGTCAGGTCAAGGTGTAGCTTACTGAGATGGAAGAAATGGGCTACATTTTCTAAACTAGAAATTATTTCACGGAAAGAACTATGAAACAAGTTCTACAAGCAGGATTTAGCAGTAAATAGGGATCAGAATACCTAATTTAAGCCGGCCCTAAGGTACGT
TGLKX     GCTTAGCCATAAACCCAGATATTTATTATACAAAAATATCCGCCAGAGAACTACGAGCAAAACGCTTAAAACTCTAAGGACTTGACGGTACCTTAAACCCCCTAGAGGAGCCTGTTCTATAATCGATAATCCACGATCCACCTCACCATCTCTTGCCAATACCGCCTATATACCGCCGTCCCCAGCCTACCCTGTGAAGGATACAAAAGTAAGCAAAATAGTATAACAACTAATAAGTCAGGTCAAGGTGTAGCTTACTGAGATGGAAGAAATGGGCTACATTTTCTAAACTAGAAATTATT-CACGGAAAGAACTATGAAACAAGTTCTACAAGCAGGATTTAGCAGTAAATAGGGATCAGAATACCTAATTTAAGCCGGCCCTAAGGTACGT
TGLM1     GCTTAGCCATAAACCCAGATATTTATCATACAAAAATATCCGCCAGAGAACTACGAGCAAAACGCTTAAAACTCTAAGGACTTGACGGTACCTTAAACCCCCTAGAGGAGCCTGTTCTATAATCGATAATCCACGATCCACCTCACCATCTCTTGCCAATACCGCCTATATACCGCCGTCCCCAGCCTACCCTGTGAAGGATACAAAAGTAAGCAAAATAGTACAACAACTAATAAGTCAGGTCAAGGTGTAGCTTACTGAGATGGAAGAAATGGGCTACATTTTCTAAACTAGAAATTATTTCACGGAAAGAACTATGAAACAAGTTCTACAAGCAGGATTTAGCAGTAAATAGGGATCAGAATACCTAGTTTAAGCCGGCCCTAAGGTACGT
TGLM2     GCTTAGCCATAAACCCAGATATTTATCATACAAAAATATCCGCCAGAGAACTACGAGCAAAACGCTTAAAACTCTAAGGACTTGACGGTACCTTAAACCCCCTAGAGGAGCC?GTTCTATAATCGATAATCCACGATCCACCTCACCATCTCTTGCCAATACCGCCTATATACCGCCGTCCCCAGCCTACCCTGTGAAGGATACAAAAGTAAGCAGAATAGTACAACAACTAATAAGTCAGGTCAAGGTGTAGCTTACTGAGATGGAAGAAATGGGCTACATTTTCTAAACTAGAAATTATTTCACGGAAAGAACTATGAAACAAGTTCTACAAGCAGGATTTAGCAGTAAATAGGGATCAGAATACCTAATTTAAGCCGGCCCTAAGGTACGT
703157    GCTTAGCCATAAACCCAGATATTTATCATACAAAAATATCCGCCAGAGAACTACGAGCAAAACGCTTAAAACTCTAAGGACTTGACGGTACCTTAAACCCCCTAGAGGAGCCTGTTCTATAATCGATAATCCACGATCCACCTCACCATCTCTTGCCAATACCGCCTATATACCGCCGTCCCCAGCCTACCCTATGAAGGATACAAAAGTAAGCAGAATAGTACAACAACTAATAAGTCAGGTCAAGGTGTAGCTTACTGAGATGGAAGAAATGGGCTACATTTTCTAAACTAGAAATTATTTCACGGAAAGAACTATGAAACAAGTTCTACAAGCAGGATTTAGCAGTAAATAGGGATCAGAATACCTAATTTAAGCCGGCCCTAAGGTACGT
TGTURBO   GCTTAGCCATAAACCCAGATATTTATCATACAAAAATATCCGCCAGAGAACTACGAGCAAAACGCTTAAAACTCTAAGGACTTGACGGTACCTTAAACCCCCTAGAGGAGCCTGTTCTATAATCGATAATCCACGATCCACCTCACCATCTCTTGCCAATACCGCCTATATACCGCCGTCCCCAGCCTACCCTGTGAAGGATACAAAAGTAAGCAAAATAGTACAACAACTAATAAGTCAGGTCAAGGTGTAGCTTACTGAGATGGAAGAAATGGGCTACATTTTCTAAACTAGAAATTATTTCACGGAAAGAACTATGAAACAAGTTCTACAAGCAGGATTTAGCAGTAAATAGGGATCAGAATACCTAATTTAAGCCGGCCCTAAGGTACGT
TGRW2     GCTTAGCCATAAACTCAGATATTTATCATACAAAAATATCCGCCAGAGAACTACGAGCAAAACGCTTAAAACTCTAAGGACTTGGCGGTACCTTAAACCCCCTAGAGGAGCCTGTTCTATAATCGATAATCCACGATCCACCTCACCATCTCTTGCCAATACCGCCTATATACCGCCGTCCCCAGCCTACCCTGTGAAGGATACAAAAGTAAGCAAAACAGTACAACAACTAATAAGTCAGGTCAAGGTGTAGCTTACTGAGATGGAAGAAATGGGCTACATTTTCTAAACTAGAAATTATTTCACGGAAAGAACTATGAAACAAGTTCTACAAGCAGGATTTAGCAGTAAATAGGGATCAGAATACCTAATTTAAGCCGGCCCTAAGGTACGT
703837    GCTTAGCCATAAACTCAGATATTTATAATACAAAAATATCCGCCAGAGAACTACGAGCAAAACGCTTAAAACTCTAAGGACTTGGCGGTACCTTAAACCCCCTAGAGGAGCCTGTTCTATAATCGATAATCCACGATCCACCTCACCATCTCTTGCCAATACCGCCTATATACCGCCGTCCCCAGCCTACCCTGTGAAGGATACAAAAGTAAGCAAAACAGTACAACAACTAATAAGTCAGGTCAAGGTGTAGCTTACTGAGATGGAAGAAATGGGCTACATTTTCTAAACTAGAAATTATTTCACGGAAAGAACTATGAAACAAGTTCTACAAGCAGGATTTAGCAGTAAATAGGGATCAGAATACCTAATTTAAGCCGGCCCTAAGGTACGT
F1621     GCTTAGCCATAAACTCAGATATTTATCATACAAAAATATCCGCCAGAGAACTACGAGCAAAACGCTTAAAACTCTAAGGACTTGGCGGTACCTTAAACCCCCTAGAGGAGCCTGTTCTATAATCGATAATCCACGATCCACCTCACCATCTCTTGCCAATACCGCCTATATACCGCCGTCCCCAGCCTACCCTGTGAAGGATACAAAAGTAAGCAAAACAGTACAACAACTAATAAGTCAGGTCAAGGTGTAGCTTACTGAGATGGAAGAAATGGGCTACATTTTCTAAACTAGAAATTATTTCACGGAAAGAACTATGAAACAAGTTCTACAAGCAGGATTTAGCAGTAAATAGGGATCAGAATACCTAATTTAAGCCGGCCCTAAGGTACGT
HZTGIAN   GCTTAGCCATAAACTCAGATATTTATCATACAAAAATATCCGCCAGAGAACTACGAGCAAAACGCTTAAAACTCTAAGGACTTGGCGGTACCTTAAACCCCCTAGAGGAGCCTGTTCTATAATCGATAATCCACGATCCACCTCACCATCTCTTGCCAATACCGCCTATATACCGCCGTCCCCAGCCTACCCTGTGAAGGATACAAAAGTAAGCAAAACAGTACAACAACTAATAAGTCAGGTCAAGGTGTAGCTTACTGAGATGGAAGAAATGGGCTACATTTTCTAAACTAGAAATTATTTCACGGAAAGAACTATGAAACAAGTTCTACAAGCAGGATTTAGCAGTAAATAGGGATCAGAATACCTAATTTAAGCCGGCCCTAAGGTACGT
TGRW5     GCTTAGCCATAAACTCAGATATTTATCATACAAAAATATCCGCCAGAGAACTACGAGCAAAACGCTTAAAACTCTAAGGACTTGGCGGTACCTTAAACCCCCTAGAGGAGCCTGTTCTATAATCGATAATCCACGATCCACCTCACCATCTCTTGCCAATACCGCCTATATACCGCCGTCCCCAGCCTACCCTGTGAAGGATACAAAAGTAAGCAAAACAGTACAACAACTAATAAGTCAGGTCAAGGTGTAGCTTACTGAGATGGAAGAAATGGGCTACATTTTCTAAACTAGAAATTATTTCACGGAAAGAACTATGAAACAAGTTCTACAAGCAGGATTTAGCAGTAAATAGGGATCAGAATACCTAATTTAAGCCGGCCCTAAGGTACGT
TGRW4     GCTTAGCCATAAACTCAGATATTTATCATACAAAAATATCCGCCAGAGAACTACGAGCAAAACGCTTAAAACTCTAAGGACTTGGCGGTACCTTAAACCCCCTAGAGGAGCCTGTTCTATAATCGATAATCCACGATCCACCTCACCATCTCTTGCCAATACCGCCTATATACCGCCGTCCCCAGCCTACCCTGTGAAGGATACAAAAGTAAGCAAAACAGTACAACAACTAATAAGTCAGGTCAAGGTGTAGCTTACTGAGATGGAAGAAATGGGCTACATTTTCTAAACTAGAAATTATTTCACGGAAAGAACTATGAAACAAGTTCTACAAGCAGGATTTAGCAGTAAATAGGGATCAGAATACCTAATTTAAGCCGGCCCTAAGGTACGT
TGRW1     GCTTAGCCATAAACTCAGATATTTATCATACAAAAATATCCGCCAGAGAACTACGAGCAAAACGCTTAAAACTCTAAGGACTTGGCGGTACCTTAAACCCCCTAGAGGAGCCTGTTCTATAATCGATAATCCACGATCCACCTCACCATCTCTTGCCAATACCGCCTATATACCGCCGTCCCCAGCCTACCCTGTGAAGGATACAAAAGTAAGCAAAACAGTACAACAACTAATAAGTCAGGTCAAGGTGTAGCTTACTGAGATGGAAGAAATGGGCTACATTTTCTAAACTAGAAATTATTTCACGGAAAGAACTATGAAACAAGTTCTACAAGCAGGATTTAGCAGTAAATAGGGATCAGAATACCTAATTTAAGCCGGCCCTAAGGTACGT
TGRW3     GCTTAGCCATAAACTCAGATATTTATCATACAAAAATATCCGCCAGAGAACTACGAGCAAAACGCTTAAAACTCTAAGGACTTGGCGGTACCTTAAACCCCCTAGAGGAGCCTGTTCTATAATCGATAATCCACGATCCACCTCACCATCTCTTGCCAATACCGCCTATATACCGCCGTCCCCAGCCTACCCTGTGAAGGATACAAAAGTAAGCAAAACAGTACAACAACTAATAAGTCAGGTCAAGGTGTAGCTTACTGAGATGGAAGAAATGGGCTACATTTTCTAAACTAGAAATTATTTCACGGAAAGAACTATGAAACAAGTTCTACAAGCAGGATTTAGCAGTAAATAGGGATCAGAATACCTAATTTAAGCCGGCCCTAAGGTACGT
